# Supplementary material for: Phyllosphere bacterial community dynamics in response to bacterial wildfire disease: succession and interaction patterns
Source: Front Plant Sci. 2024 Mar 12;15:1331443. doi: 10.3389/fpls.2024.1331443 (PMC10963427; doi:10.3389/fpls.2024.1331443)
Supplement: Supplementary file 2 [file Table_1.xlsx]

## Sheet: Sheet2
Table S1::putative HGT events identified from the the available genomes of phyllospheric bacteria present in Molecular ecological networks (MENs).
Recipient gene function	Recipient gene accession (IMG)	Donor gene function	Taxa sharing the gene
UDP-glucose 4-epimerase	2883970753	UDP-glucose 4-epimerase	Methylorubrum-Pigmentiphaga
type IV secretion system protein VirB3	2875542615	type IV secretion system protein VirB3	Pantoea-Pseudomonas
type I restriction enzyme, S subunit	2579010618	type I restriction enzyme, S subunit	Paenibacillus-Enterococcus
type I restriction enzyme, S subunit	641977721	restriction modification system DNA specificity domain	Pseudomonas-Burkholderia
type I restriction enzyme, S subunit	650732450	restriction modification system DNA specificity domain-containing protein	Pseudomonas-Acidovorax
type I restriction enzyme S subunit	2670676592	type I restriction enzyme, S subunit	Pantoea-Pseudomonas
type I restriction enzyme S subunit	2582211524	type I restriction enzyme, S subunit	Luteimonas-Pseudomonas
TrbB protein	2534459868	TrbB protein	Pseudomonas-Burkholderia
TraQ-like protein	640178404	TraQ-like protein	Pseudomonas-Burkholderia
transketolase	2701181978	transketolase subunit B	Paenibacillus-Thermoclostridium
TraL protein	2534459878	TraL protein	Pseudomonas-Burkholderia
TDP-4-keto-6-deoxy-D-glucose transaminase	651363076	dTDP-4-amino-4,6-dideoxygalactose transaminase	Acidovorax-Bacteroides
sugar O-acyltransferase, sialic acid O-acetyltransferase NeuD family	650199732	hypothetical protein	Xanthomonas-Pseudomonas
sugar O-acyltransferase (sialic acid O-acetyltransferase NeuD family)	2743904383	sugar O-acyltransferase (sialic acid O-acetyltransferase NeuD family)	Bacillus-Clostridium
succinate-semialdehyde dehydrogenase / glutarate-semialdehyde dehydrogenase	2521793462	succinate semialdehyde dehydrogenase (EC 1.2.1.16)	Xanthomonas-Pseudomonas
streptomycin 3"-adenylyltransferase/aminoglycoside 6'-N-acetyltransferase-1b	2552308590	streptomycin 3"-adenylyltransferase	Luteimonas-Pseudomonas
starvation-inducible DNA-binding protein	2697041589	starvation-inducible DNA-binding protein	Stenotrophomonas-Achromobacter
starvation-inducible DNA-binding protein	2620674399	starvation-inducible DNA-binding protein	Rhizobium-Sphingomonas
soluble lytic murein transglycosylase-like protein	2859213296	soluble lytic murein transglycosylase-like protein	Pantoea-Ralstonia
Site-specific DNA recombinase	2655072264	Site-specific DNA recombinase	Xanthomonas-Pseudomonas
short-chain dehydrogenase/reductase SDR	651005652	short-chain dehydrogenase/reductase SDR	Serratia-Pseudomonas
S-(hydroxymethyl)glutathione dehydrogenase / alcohol dehydrogenase	2631314034	S-(hydroxymethyl)glutathione dehydrogenase / alcohol dehydrogenase	Rhizobium-Sphingomonas
ribosomal protein S18 acetylase RimI-like enzyme	2769516188	acetyltransferase (GNAT) family protein	Methylobacterium-Pseudomonas
Restriction endonuclease NotI	2534160791	Restriction endonuclease NotI	Pseudomonas-Xanthomonas
Restriction endonuclease	646966170	conserved hypothetical protein	Paenibacillus-Clostridium
putative transmembrane protein	2631278221	hypothetical protein	Pseudomonas-Burkholderia
putative spermidine/putrescine transport system substrate-binding protein	643394139	extracellular solute-binding protein family 1	Pseudomonas-Rhizobium
putative spermidine/putrescine transport system substrate-binding protein	2894757221	putative spermidine/putrescine transport system substrate-binding protein	Methylobacterium-Roseomonas
PTS system glucose-specific IIB component	2743637825	PTS system D-glucose-specific IIB component (Glc family)	Pectobacterium-Aeromonas
PTS system cellobiose-specific IIB component	2815045339	PTS system cellobiose-specific IIB component	Pectobacterium-Clostridium
Protein-disulfide isomerase	2643859944	Protein-disulfide isomerase	Stenotrophomonas-Achromobacter
predicted MFS family arabinose efflux permease	2757759028	predicted MFS family arabinose efflux permease	Pectobacterium-Pseudomonas
Predicted arabinose efflux permease, MFS family	2514324945	Predicted arabinose efflux permease, MFS family	Xanthomonas-Pseudomonas
predicted alpha/beta hydrolase	2808518236	predicted alpha/beta hydrolase	Pantoea-Ralstonia
predicted alpha/beta hydrolase	2808518236	predicted alpha/beta hydrolase	Pantoea-Ralstonia
ppGpp synthetase/RelA/SpoT-type nucleotidyltranferase	2832045814	ppGpp synthetase/RelA/SpoT-type nucleotidyltranferase	Pectobacterium-Pseudomonas
pimeloyl-ACP methyl ester carboxylesterase	2664366353	hypothetical protein	Variovorax-Pseudomonas
pimeloyl-ACP methyl ester carboxylesterase	2894799434	pimeloyl-ACP methyl ester carboxylesterase	Methylobacterium-Roseomonas
PhzF family phenazine biosynthesis protein	2911116813	PhzF family phenazine biosynthesis protein	Sphingomonas-Luteimonas
phosphoenolpyruvate phosphomutase	2912982580	phosphoenolpyruvate phosphomutase	Methylobacterium-Pseudomonas
phosphoenolpyruvate phosphomutase	2912982580	phosphoenolpyruvate phosphomutase	Methylobacterium-Pseudomonas
Phenylpropionate dioxygenase, large terminal subunit	638746782	COG4638: Phenylpropionate dioxygenase and related ring-hydroxylating dioxygenases, large terminal subunit	Xanthomonas-Pseudomonas
Peroxiredoxin	2643979382	Peroxiredoxin	Stenotrophomonas-Achromobacter
peptidoglycan/LPS O-acetylase OafA/YrhL	2550569065	Peptidoglycan/LPS O-acetylase OafA/YrhL, contains acyltransferase and SGNH-hydrolase domains	Variovorax-Pseudomonas
outer membrane scaffolding protein for murein synthesis (MipA/OmpV family)	2896771175	outer membrane scaffolding protein for murein synthesis (MipA/OmpV family)	Pantoea-Xanthomonas
outer membrane scaffolding protein for murein synthesis (MipA/OmpV family)	2896771175	outer membrane scaffolding protein for murein synthesis (MipA/OmpV family)	Pantoea-Xanthomonas
outer membrane scaffolding protein for murein synthesis (MipA/OmpV family)	2896771175	outer membrane scaffolding protein for murein synthesis (MipA/OmpV family)	Pantoea-Xanthomonas
outer membrane scaffolding protein for murein synthesis (MipA/OmpV family)	2896771175	outer membrane scaffolding protein for murein synthesis (MipA/OmpV family)	Pantoea-Xanthomonas
outer membrane scaffolding protein for murein synthesis (MipA/OmpV family)	2896771175	outer membrane scaffolding protein for murein synthesis (MipA/OmpV family)	Pantoea-Xanthomonas
osmoprotectant transport system substrate-binding protein	643650144	ABC transporter substrate binding protein (proline/glycine/betaine)	Pseudomonas-Allorhizobium
osmoprotectant transport system permease protein	643650142	ABC transporter membrane spanning protein (proline/glycine/betaine)	Pseudomonas-Allorhizobium
osmoprotectant transport system permease protein	650843868	proline/glycine/betaine ABC transporter membrane spanning protein	Pseudomonas-Agrobacterium
osmoprotectant transport system ATP-binding protein	2509537814	osmoprotectant transport system ATP-binding protein	Pseudomonas-Rhizobium
nucleoside 2-deoxyribosyltransferase	2893636334	nucleoside 2-deoxyribosyltransferase	Luteibacter-Pseudomonas
nucleoside 2-deoxyribosyltransferase	2893636334	nucleoside 2-deoxyribosyltransferase	Luteibacter-Pseudomonas
Nitroreductase	2523547217	Nitroreductase	Xanthomonas-Pseudomonas
NADPH-dependent 2,4-dienoyl-CoA reductase/sulfur reductase-like enzyme	2897621518	NADPH-dependent 2,4-dienoyl-CoA reductase/sulfur reductase-like enzyme	Methylobacterium-Roseomonas
NADPH:quinone reductase-like Zn-dependent oxidoreductase	2833702746	NADPH:quinone reductase-like Zn-dependent oxidoreductase	Pantoea-Xanthomonas
NADP-dependent 3-hydroxy acid dehydrogenase YdfG	2861694602	NADP-dependent 3-hydroxy acid dehydrogenase YdfG	Pantoea-Methylobacterium
NADH-FMN oxidoreductase RutF, flavin reductase (DIM6/NTAB) family	2521793445	NADH-FMN oxidoreductase RutF, flavin reductase (DIM6/NTAB) family	Xanthomonas-Pseudomonas
NAD(P)-dependent dehydrogenase, short-chain alcohol dehydrogenase family	2514637576	NAD(P)-dependent dehydrogenase, short-chain alcohol dehydrogenase family	Paenibacillus-Clostridium
NAD(P)-dependent dehydrogenase, short-chain alcohol dehydrogenase family	2550946079	NAD(P)-dependent dehydrogenase, short-chain alcohol dehydrogenase family	Xanthomonas-Pseudomonas
NAD(P)-dependent dehydrogenase (short-subunit alcohol dehydrogenase family)	2599488838	3-oxoacyl-[acyl-carrier protein] reductase	Methylobacterium-Pseudomonas
NAD(P)-dependent dehydrogenase (short-subunit alcohol dehydrogenase family)	2656910932	NAD(P)-dependent dehydrogenase, short-chain alcohol dehydrogenase family	Acidovorax-Bradyrhizobium
NAD(P)-dependent dehydrogenase (short-subunit alcohol dehydrogenase family)	2683992281	NAD(P)-dependent dehydrogenase, short-chain alcohol dehydrogenase family	Methylobacterium-Roseomonas
multidrug efflux pump	2690541351	multidrug efflux pump	Stenotrophomonas-Variovorax
monovalent cation:H+ antiporter, CPA1 family	649648437	sodium/proton antiporter, CPA1 family (TC 2.A.36)	Pseudomonas-Erwinia
mono/diheme cytochrome c family protein	2961057282	mono/diheme cytochrome c family protein	Variovorax-Stenotrophomonas
MFS transporter, DHA1 family, inner membrane transport protein	2636891382	MFS transporter, DHA1 family, arabinose polymer transporter	Rhizobium-Pseudomonas
methylisocitrate lyase	2828368951	methylisocitrate lyase	Methylobacterium-Roseomonas
MerR family transcriptional regulator, mercuric resistance operon regulatory protein	2629677115	MerR family transcriptional regulator, mercuric resistance operon regulatory protein	Xanthomonas-Pseudomonas
MerR family mercuric resistance operon transcriptional regulator	2656645860	transcriptional regulator, MerR family	Stenotrophomonas-Sphingobium
MerR family mercuric resistance operon transcriptional regulator	2656645860	transcriptional regulator, MerR family	Stenotrophomonas-Sphingobium
mercuric ion transport protein	2888767089	mercuric ion transport protein	Stenotrophomonas-Pseudomonas
mercuric ion transport protein	640809156	mercuric transport protein (Mercury ion transport protein)	Stenotrophomonas-Pseudomonas
mercuric ion transport protein	2646241471	mercuric ion transport protein	Xanthomonas-Pseudomonas
mercuric ion binding protein	2672288659	mercuric ion binding protein	Stenotrophomonas-Pseudomonas
maltose O-acetyltransferase	2541750377	maltose O-acetyltransferase	Pectobacterium-Aeromonas
lytic transglycosylase, catalytic	640178482	Lytic transglycosylase, catalytic	Pseudomonas-Burkholderia
L-ascorbate metabolism protein UlaG (beta-lactamase superfamily)	2682137598	L-ascorbate metabolism protein UlaG, beta-lactamase superfamily	Pantoea-Pseudomonas
iron(III) transport system permease protein	2546714277	iron(III) transport system permease protein	Rhizobium-Pseudomonas
hypothetical protein	2899277766	nitrate/nitrite transport system substrate-binding protein	Methylorubrum-Paracoccus
hypothetical protein	2741139125	dTDP-4-amino-4,6-dideoxygalactose transaminase	Methylobacterium-Sphingomonas
hypothetical protein	2799207346	CO/xanthine dehydrogenase Mo-binding subunit	Sphingomonas-Variovorax
hypothetical protein	640449310	asparagine synthase (glutamine-hydrolysing)	Pseudomonas-Cupriavidus
hypothetical protein	2645071590	Pesticin immunity protein	Luteibacter-Sphingomonas
hypothetical protein	641214905	TraO	Xanthomonas-Sphingomonas
hypothetical protein	641214894	TraD	Xanthomonas-Sphingomonas
histidine ammonia-lyase	2509537810	histidine ammonia-lyase	Pseudomonas-Rhizobium
HipA N-terminal domain-containing protein	2552997130	serine/threonine-protein kinase HipA	Xanthomonas-Pseudomonas
Hemolysin-type calcium-binding repeat-containing protein	651121653	Iron-regulated protein frpC	Pseudomonas-Neisseria
Glycosyltransferase involved in cell wall bisynthesis	2668415873	Glycosyltransferase involved in cell wall bisynthesis	Pseudomonas-Hafnia
glycosyltransferase involved in cell wall biosynthesis	2920877044	glycosyltransferase involved in cell wall biosynthesis	Variovorax-Hymenobacter
glycosyltransferase involved in cell wall biosynthesis	2893720833	glycosyltransferase involved in cell wall biosynthesis	Aureimonas-Paracoccus
glutathione S-transferase	2667577821	Glutathione S-transferase	Variovorax-Pseudomonas
glucose 1-dehydrogenase	2928407054	NAD(P)-dependent dehydrogenase (short-subunit alcohol dehydrogenase family)	Bacillus-Clostridium
filamentous hemagglutinin family protein	2664421155	filamentous hemagglutinin family N-terminal domain-containing protein	Variovorax-Pseudomonas
ferredoxin	2793067642	ferredoxin	Acidovorax-Bradyrhizobium
fatty-acyl-CoA synthase	2551909858	fatty-acyl-CoA synthase	Jatrophihabitans-Reyranella
esterase/lipase superfamily enzyme	2847912911	esterase/lipase superfamily enzyme	Sphingomonas-Bradyrhizobium
endonuclease-3	2690022194	endonuclease-3	Pantoea-Pseudomonas
endonuclease-3	2690022194	endonuclease-3	Pantoea-Pseudomonas
endonuclease-3	2690022194	endonuclease-3	Pantoea-Pseudomonas
Dyp-type peroxidase family	2648175144	Dyp-type peroxidase family	Sphingomonas-Cupriavidus
dTDP-glucose 4,6-dehydratase	2732774769	dTDP-glucose 4,6-dehydratase	Methylobacterium-Sphingomonas
DNA topoisomerase-3	2519463335	DNA topoisomerase-3	Pseudomonas-Burkholderia
DNA primase	640178479	plasmid and phage DNA primase	Pseudomonas-Burkholderia
DNA methylase	2518987339	DNA methylase	Stenotrophomonas-Pseudomonas
DNA (cytosine-5)-methyltransferase 1	2534160792	DNA (cytosine-5)-methyltransferase 1	Pseudomonas-Xanthomonas
DNA (cytosine-5)-methyltransferase 1	647072870	DNA cytosine-5 -methyltransferase PliMCI	Pseudomonas-Xanthomonas
D-methionine transport system permease protein	2793169385	D-methionine transport system permease protein	Pectobacterium-Paenibacillus
D-methionine transport system ATP-binding protein	2753809149	D-methionine transport system ATP-binding protein	Pectobacterium-Paenibacillus
cytochrome P450	2802531285	cytochrome P450	Acidovorax-Rhizobium
cytochrome P450	2838042804	cytochrome P450	Acidovorax-Rhizobium
cytochrome c553	2871768233	mono/diheme cytochrome c family protein	Pseudomonas-Pantoea
cytochrome b561	650777997	cytochrome b561	Variovorax-Pseudomonas
Cu+-exporting ATPase	2894764099	Cu+-exporting ATPase	Methylobacterium-Roseomonas
copper resistance protein B	2583967551	copper resistance protein B	Luteimonas-Pseudomonas
Coenzyme F390 synthetase	2512926093	Coenzyme F390 synthetase	Stenotrophomonas-Saccharibacillus
chromate transporter	2526434495	chromate transporter	Luteimonas-Pseudomonas
cellulose synthase/poly-beta-1,6-N-acetylglucosamine synthase-like glycosyltransferase	2583089435	Protein of unknown function (DUF1656)	Pantoea-Xanthomonas
cell filamentation protein	2637116655	cell filamentation protein	Variovorax-Pseudomonas
cation diffusion facilitator family transporter	2792255541	cation diffusion facilitator family transporter	Paracoccus-Roseomonas
Catechol 2,3-dioxygenase	2643554342	Catechol 2,3-dioxygenase	Stenotrophomonas-Variovorax
bile acid:Na+ symporter, BASS family	2556941003	bile acid:Na+ symporter, BASS family	Stenotrophomonas-Variovorax
arginine:ornithine antiporter, APA family	2690541436	arginine:ornithine antiporter, APA family	Stenotrophomonas-Variovorax
amidase	2552018868	amidase	Xanthomonas-Pseudomonas
alpha-1,2-mannosidase, putative	2657216467	alpha-1,2-mannosidase, putative	Stenotrophomonas-Sphingomonas
alpha/beta hydrolase fold	2630695494	non-heme chloroperoxidase	Rhizobium-Sphingomonas
alpha/beta hydrolase fold	2630695494	non-heme chloroperoxidase	Rhizobium-Sphingomonas
alcohol dehydrogenase	2690013347	alcohol dehydrogenase	Pantoea-Pseudomonas
alcohol dehydrogenase	2690013347	alcohol dehydrogenase	Pantoea-Pseudomonas
alcohol dehydrogenase	2690013347	alcohol dehydrogenase	Pantoea-Pseudomonas
Acyl-CoA dehydrogenases	650142192	P-hydroxyphenylacetate hydroxylase C2:oxygenase component	Xanthomonas-Pseudomonas
Acyl-CoA dehydrogenases	2532031035	Acyl-CoA dehydrogenase	Xanthomonas-Pseudomonas
acetyl esterase/lipase	2852969032	acetyl esterase/lipase	Paenibacillus-Clostridium
ABC-type spermidine/putrescine transport system permease subunit II	2894770445	ABC-type spermidine/putrescine transport system permease subunit II	Methylobacterium-Roseomonas
ABC-type glycerol-3-phosphate transport system substrate-binding protein	2621197664	raffinose/stachyose/melibiose transport system substrate-binding protein	Bacillus-Clostridium
ABC-type cobalamin/Fe3+-siderophores transport systems, ATPase components	2547613291	AAA domain-containing protein	Stenotrophomonas-Pseudomonas
